# Supplementary material for: β-1,6-Glucan plays a central role in the structure and remodeling of the bilaminate fungal cell wall
Source: eLife. 2024 Dec 5;13:RP100569. doi: 10.7554/eLife.100569 (PMC11620752; doi:10.7554/eLife.100569)
Supplement: Figure 4—figure supplement 1—source data 1. [file elife-100569-fig4-figsupp1-data1.zip]

Archive with 3 entries (2 files):
- Figure 4-figure supplement 1-Source Data 1/
- Figure 4-figure supplement 1-Source Data 1/Panel c.pdf
- __MACOSX/Figure 4-figure supplement 1-Source Data 1/._Panel c.pdf
