# Supplementary material for: β-1,6-Glucan plays a central role in the structure and remodeling of the bilaminate fungal cell wall
Source: eLife. 2024 Dec 5;13:RP100569. doi: 10.7554/eLife.100569 (PMC11620752; doi:10.7554/eLife.100569)
Supplement: Figure 4—figure supplement 2—source data 2. [file elife-100569-fig4-figsupp2-data2.zip]

Archive with 5 entries (4 files):
- Figure 4-figure supplement 2-Source Data 2/
- Figure 4-figure supplement 2-Source Data 2/.DS_Store
- __MACOSX/Figure 4-figure supplement 2-Source Data 2/._.DS_Store
- Figure 4-figure supplement 2-Source Data 2/Control PCR quadruple mutant complemented KRE6.tiff
- __MACOSX/Figure 4-figure supplement 2-Source Data 2/._Control PCR quadruple mutant complemented KRE6.tiff
