# Supplementary material for: β-1,6-Glucan plays a central role in the structure and remodeling of the bilaminate fungal cell wall
Source: eLife. 2024 Dec 5;13:RP100569. doi: 10.7554/eLife.100569 (PMC11620752; doi:10.7554/eLife.100569)
Supplement: Figure 6—figure supplement 3—source data 1. [file elife-100569-fig6-figsupp3-data1.zip]

Archive with 3 entries (2 files):
- Figure 6-figure supplement 3-Source Data 1/
- Figure 6-figure supplement 3-Source Data 1/Human proteome profiler neutrophils.pdf
- __MACOSX/Figure 6-figure supplement 3-Source Data 1/._Human proteome profiler neutrophils.pdf
